# Supplementary material for: Effect of BCG Revaccination on Occupationally Exposed Medical Personnel Vaccinated against SARS-CoV-2
Source: Cells. 2021 Nov 15;10(11):3179. doi: 10.3390/cells10113179 (PMC8617982; doi:10.3390/cells10113179)
Supplement: Supplementary file 1 [file cells-10-03179-s001.zip]

Archive with 1 entries (1 files):
- cells-1407275-supplementary.pdf
